# Supplementary material for: Effects of Exercise Training on Peripheral Muscle Strength in Children and Adolescents with Cystic Fibrosis: A Meta-Analysis
Source: Healthcare (Basel). 2022 Dec 13;10(12):2520. doi: 10.3390/healthcare10122520 (PMC9778003; doi:10.3390/healthcare10122520)
Supplement: Supplementary file 1 [file healthcare-10-02520-s001.zip]

Archive with 7 entries (7 files):
- File S1 Full search strategy.pdf
- File S2 Full-text studies rejected.pdf
- File S3 Funnel plots.pdf
- File S4 Exercise interventions.pdf
- File S5 Methods of muscle strength measurement.pdf
- File S6 Secondary outcomes.pdf
- File S7 Summary of the risk of bias for the primary outcome.pdf
